# Supplementary material for: Mapping the ‘breaker’ element of the gametocidal locus proximal to a block of sub-telomeric heterochromatin on the long arm of chromosome 4Ssh of Aegilops sharonensis
Source: Theor Appl Genet. 2015 Mar 8;128(6):1049–59. doi: 10.1007/s00122-015-2489-x (PMC4435904; doi:10.1007/s00122-015-2489-x)
Supplement: Supplementary file 1 — Supplementary material 1 (XLSX 79 kb) [file 122_2015_2489_MOESM1_ESM.xlsx]

## Sheet: Sheet1
Table S1: List of markers used in the M2 genotype screens
Marker name	Origin	Primers	Primer sequence including VIC and FAM tails	Optimal cycle number for KASPTM	Initial SNP sequence from sequenced products (SSCP-SNP markers) or from 90,000 SNP array	Ae. sharonensis contig sequence highlighting the wheat D spe SNP	1644 contig (Ae. sharonensis gDNA assembly)	Wheat 454 best BLAST hit	Brachypodium distachyon ortholog	Oriza sativa ortholog	Chromosome and position in Hordeum vulgare
KASP23047	SSCP-SNP	VIC primer	GAAGGTCGGAGTCAACGGATTCAAACTCCAAACTGGAAAAC	40	CTTCGCGAGGGAGAGGGACGGTCTCTTCGGATTTCGGCTTCTGCGTCAAGGCTGGCGATAGGATTAGGGTAGGAGAAGCCATTGG[C/T]CGATGGAGCCAATCGTAGCGCTGGTTTAGTTGCACCGTAGGAGTAGGGCCCATTTTCCAGTTTGGAGTTTGCATGAGAGCTGGAGAAAGATGAATACTCCTACGGTGCAACGAAACAAGCGCTACGATTGGCTCGATTGGCATATGGCTTCTGCGACTCTACTCTTATCGCTAGGGGTGACGCGGAAGCCGATATTCGATGGGAAAGTCAAAGCCTCCCTCGCCTTGGACGGGGGCGCTTCAAATACGATGACCACGGTATGTTTAGACTCACAGTGCGAATGCTGATGGAAGTGAGATGAGGGCGCTG…	TTTTTCACCACAAGCTCAGATTCTACCCCTTCTTCTTCTTCCTCTGCACGAAAGAAGCAGCAGCAGCGCAGTCCAGCAAGAAACGGGAGGGACGAAGCCCTCCCCCCCACCCCACCCCCAAATTTGCCTCGCCCGGGTAAGGAAACGAAGATGCGGCGGCTTAGGGTTCAGCTCCCATGGCGGCTCCCCGGCCCGCACCGCCTCTCCCGCCGCCTCCACGCCTCCGCCGGCTCCGGCGCCGGCGCCGCCCAAGGTATCCATCCAYCCRYCCATCTGTCTCCCCCCGCCCACAASTTGTCATACCCGCCGCGGATTCTGCACSGCCGCCGCCGCCGACTGCGTTCCCCGTCGGGGCATCCGCTAATGCTACGCTGCCGCCGCYGCTGCTACTAGCTTCCT…	contig_2462057	chr4DL_14103924	Bradi1g78460.1	LOC_Os03g01216	4HL: 20,966,640-20,970,848
		FAM primer	GAAGGTGACCAAGTTCATGCTCAAACTCCAAACTGGAAAAT
		Common primer	GGGTAGGAGAAGCCATTGGC
123890	90,000 SNP array	VIC primer	GAAGGTCGGAGTCAACGGATTGAGCAGAATAAACCAAAACCA	40	GTCTTGATATCCTCCTGAGCATCAGGAGCCTATGAGCAGAATAAACCAAAACC[A/G]TATGAACTAGGATCTGCGCTTCTCCACCTATAGAACATTTAATAGAAGCATTTATCGGCTTATTGCTCAGAATGCATACATAAGTCACTCGAAACAGTTTGCATAAGTTAGCTACCATATCACAA	TATCTATATATTTTTTACAATCCTAACTATTCACATCCTAACTAGCTAGGATTGTAAAAAAAAATATGGGTTCAAGATTCTGGGAGAAGCTGGGTGGAGGATTGATTCTCAAGATTATGGGAGAATCGGCCAAAAAAACTGGGCCTGCATCTCCAGCGGGACAAGAGTTACGACTGATTTGGCGCGTGGAATTTAATTTAATTCATTATAAGTTGACACTATTTTACCTATTTGTAGGTAGGACTGGCTGTGGGTGGGAGCACGCGCAGCGCGATAGGCGTAGAAGACAGACAGGCGTCCTGCGAGTGCGAGCGAAAGAGACAGCCGACGGANATGGCCGGGGCCCGGGGTACAGCAAACAATGGACTGCCCGACACGCGCGTGGTCCCACATGCCGGT…	contig_124218	chr4DL_14422495	Bradi2g09820.1	LOC_Os02g39550	4HL: 540,656,093-540,660,272 MLOC_60425.1
		FAM primer	GAAGGTGACCAAGTTCATGCTGAGCAGAATAAACCAAAACCG
		Common primer	ATAGGTGGAGAAGCGCAGAT
KASP 26656	SSCP-SNP	VIC primer	GAAGGTCGGAGTCAACGGATTCAGTCTTATACACAAGAGCG	40	CCGGTGGTGCGGCCGGCAAGAAGCTCGGCCCCAACGCTCGCACTGGCGGTGCTGGTGGGAAGAAGAACTCTGGCTCTGGGAAGGATGATTCTGATGGCGACTCCGGGAAGGAGCAGAACGGTTTCACTGCTAACGGTCGTAGCGTCGCTAAGGGTGGGCAAGAGAATGGCGCTATTAAGCAGAATTCTCACACCAGGGCTGTTGTTGCTGACAGTGACGGCAAGGAGAACGGGGACCCCAACGACGGGGCCTTCGATGTAAATACCTTGCGTAAGAAGACAGGGGGAAAGAAGGGCGGCGGCGGCAAGAAGAACGATGTGAAGAAG[G/C]CGGCCAAGACCGAGCCCAAGAAGGTTGTCAAGCAGATGAGAGTCTGGGACGACAAGCCGCCCAAGAAC…	CTCTCTCTCTCCCTCTCTCTCTCCGGCTAACCGGCGTTTGATCCAGGTCGCCGGCGGCGATGTTGGAGGAGCTGCTCATCTTCACGCGGGGCGGCCTGATCCTGTGGTCGTCCTGCCGGGCCCTGGCCGGCGGCGCGGCCCTCCTCAAGGGCTCCCCGATCGACGCGCTCATCCGCTCCTGCCTGCTCGAGGAGCGGTCCGGCGACGCCGGCTTCACCAAGGACGCCTACGCGCTCAAGTGGACCTTCAACAACGACCTCGGCCTCGTCTTCGTCGCCGTCTACCAGCGCATGCTCCACCTCCTCTACGTCGACGACCTGCTCGCCGCCGTCCGCAGGGAGTTCTCCCAGATCTACAATCCCAAAAGGGTCTCCTACGATGATTTGTTCACCGACACGT…	contig_2462722	chr4BL_7040508	Bradi3g10590.1	LOC_Os08g37444	4HL: 536,239,584-536,243,981
		FAM primer	GAAGGTGACCAAGTTCATGCTCAGTCTTATACACAAGAGCA
		Common primer	CTCCTACCAAGCAGCAGAA
117145	90,000 SNP array	VIC primer	GAAGGTCGGAGTCAACGGATTAGCAGTCAGTGGAACACTTG	40	GATAGGCTGCAGCTGTTCAATGCAAACTTGTTAGAAGAAGGCTCTTTCGA[T/C]GCTGCCATTGACGGTTGCGAGTGTGTCTTCCATGCGGCTTCTCCAGTTTT	GCTCGAGGGACCCAAAACACCGCGCGCGAAGGGTGCGGGGGGAGAGAAGGACGACATCGACAAGAGGGGGGGGGGGGGGTGAAAACTGTTGTTCCGGCCTTAATAAGGTAGCTATGCAAATTCAATCACTATCTTAAAGACGGATCTTCAAAAAATAGCACCAGACAGTACACCATACTGGGCCTGAGTAATGGTACCAGACGGGTGGGGTGAATTAACAGTCATATGCATTGCACTCTACTAATATGATCTACCCGTCACTTTTTTCAGCTGACCCAAATAAAACATTGCACCTGCGTGCTCTTGATGGAGCAAACGATAGGCTGCAGCTGTTCAATGCAAACTTGTTAGAAGAAGGCTCTTTCGACGCTGCCATTGACGGTTGCGAGTGCGTCTTCC…	contig_141056	chr4DL_14467048	Bradi2g13450.1	LOC_Os01g34480	4HL: 532,036,286-532,040,386 MLOC_12292.1
		FAM primer	GAAGGTGACCAAGTTCATGCTAGCAGTCAGTGGAACACTTA
		Common primer	TTCTTGCAGGAACGCAGA
127097	90,000 SNP array	VIC primer	GAAGGTCGGAGTCAACGGATTCCGTTTCCGTCAAACACTTT	40	ATGCCTATGTCTGCGCTGGGATCTGTGACTCCCTTTGGTTTGCTGTTCGG[T/C]GTTGTTCTTTTGTCCAGACAGACATCATGTCCCAGGTCAGCCAATATCCT	AGCGATAGAAATGAATGGCCCAAATTAATTTGATGCACCGTAAAAGGTCTCATATATAAGCACCACGTATAACAATCTATTTTAGGAGTATGTATGTTGTTGCTGTCCTCTCATACTTCTTTTGATTTGTTGGTGGCCGCAGGTGGAGCCGGGGCTGAGCGCGTACGCCGGCCGGCCGCAGGAGGCGGCCAAGTCCATCGTGCCTCTGCTGGAGAAGGCCAAGAGCACCGTGCCTCGCTCGCTCATGAAGAAAACGCCCGTTAAACTAGGGGTCCGTCCTTAACAAACTATAGCCATAACATATACTCCCTCCGTCCGAAANNNNTTGTCATCAAAATGGACAAAAATGAATGTATCTAGAACTAAAATACATCTAGGTACATTTCTTTTTATTTATTT…	contig_62876	chr4DL_14421523	Bradi1g78160.1	LOC_Os03g01580	4HL: 539,516,540-539,520,640 MLOC_74374.2
		FAM primer	GAAGGTGACCAAGTTCATGCTCCGTTTCCGTTAAACACTTA
		Common primer	TGTGCATGCTTACTGCTCAC
152878	90,000 SNP array	VIC primer	GAAGGTCGGAGTCAACGGATTTCTTCTTCTGGCGACCCTGT	35	TATTAGTCTCACCTCCATGCTTGAATCGTCGTGTTGCCGCACCTGCAATA[T/C]CGGTTCCGATGCCTCCCAAGCTTTCTCTTCTTCTGGCGACCCTGGACCAC	TTTGAAGATTTCCTTCCCTTAGATGTATTGCCCCCCCCCCCCCCAATTTTTTTTGGGTCTGTTGTTATGGCTCCACAGCTTTTGAGAAAATGTTTGGGAGGAATCTATGGTTCCCATTTTCACCATTGGGTCCATGGATGCACCGCTCTCATATTTTCTCTTACTATGTGCATTTTACTTTTATATATACGTCACTATTCAGTTTAGTATTACACTAGAAACAAATGGGTACCCCTCAATAAATTATGGTCAAATATTTTTATAAGGCTACCGATCCAAAGTTCCAAAAGGGAAGACTGTTTTTTGGCACAAAAATCATTTCATTCAGAATCAGGTGCTTTTGAGTACGAATCTAGTGATACGATTTCCATATAATATAAATTATATTTTATAGGTGTA…	contig_1275183	chr4BL_7024686	Bradi1g13560.1	LOC_Os02g50174	4HL: 14,530,380-14,534,473 MLOC_73706.1
		FAM primer	GAAGGTGACCAAGTTCATGCTTCTTCTTCTGGCGACCCTGA
		Common primer	GCCTTGGATACCTTAAAAGG
165717	90,000 SNP array	VIC primer	GAAGGTCGGAGTCAACGGATTCGGAGCAAATTACGCCGACG	35	ATTTGTGGATCATGAGGGTGTGATGACTGTAGCTCCTGCCTAACTTCCTC[A/G]TAGCACGCGTTGTGCTCTGCCGATAACTGCATGGCCACAACCTGACCGGT	ACGCCCACCGCAGCAGCACGAGGGGAGCGCGAGCGCGAGCAGCCAGGAGCAGAGAAATGCCCACGGGCCTCTCCCTCAGCGGCGCCGGCGCCGGCGCCGGCGGCCACCTCCTCCGCAGGCGCCCCGCCTCCGCCTCCTCCGTGGCCAGGTGCTGCGCCGCGCCCCGCCGCAGCTCCCCCTCGCGCCGCCGGGCCCCSACGCGGCGCCTGGCCGCCTCGCGCGCGGACGACTCCTCGCCGGCGCCCTTCGAGATGACGGTGGAGGGCGCGCTCAAGCTGCTCGGCGTCGCCGAGGGCGCCTCCTTCGACGAGATCCTCCGCGCCAAGAAGGCCGTCGTCGCCTCCTGCAAGGACGACCCGGACGCCGTCGCCCAGGTCCCCTCTCCCTCCCTCCTCCCAA…	contig_2461765	chr5AL_2735114	Bradi1g75940.1	LOC_Os03g04430	4HL: 511,620,866-511,624,966 MLOC_69784.1
		FAM primer	GAAGGTGACCAAGTTCATGCTCGGAGCAAATTACGCCGACT
		Common primer	TTCCAAGCAACCGAGGACGG
130489	90,000 SNP array	VIC primer	GAAGGTCGGAGTCAACGGATTACGTCTTCTCGCTGCCATTG	30	GCGCTCATCGTCATGCTCCAGGAACTCAACCATGCCAAGAAGGGAGTCGA[T/C]ATTCTGTCCGGAACCAGCGTCAAGACCCACTTTGCCAGGCCTAACTGGCG	GATGAAATAGTTAGCTTTTTCAAGTTTAAGAACCAAACCATCACCTGACATGCAAGTTCAAGGACCTGCAGTGCTATTACCTCGCTAAATAACCACCTCTCCCGGTGTCGTCATTTTGTCGGGAATAAGCTAAGCTCATTTTGCTCCAGGCAGGCCTCCAACCAAGCAGGCCGTCCTCTTGGTACAAGAGGTAGGCAAAAGCCCCCGTGCGTTTAGGCTCTAGTACTCCATAAGTCCACCAACCTGTGCGTGTCTCCATTGGCCTTTACGAGTGGGTTCTCTCCGCTCTGCTCTGGGGCTCTTCTTCTTCTTCCTCCTCTTGTGGAGTCCCGCGAAATGCTCCGGGCTCCACTCAGCGGCTGAAATCCCTCCCGGGTTTAAGGTACTACAATCTCTTCC…	contig_60730	chr4DL_14340798	Bradi2g12790.2	LOC_Os11g33120	4HL: 539,181,938-539,186,038 MLOC_5021.1
		FAM primer	GAAGGTGACCAAGTTCATGCTACGTCTTCTTGCTGCCATTT
		Common primer	TCGATGATAACTAGTCACCG
KASP22896	SSCP-SNP	VIC primer	GAAGGTCGGAGTCAACGGATTACTGGAAATAGTTTGGCTCG	40	GAGCAGAGCAGAGCCAGCGCCCGTGCTCCTCCTCCCGTCCTCCGCCGCGAGATATTTCCCCTCTCAGCCCCGCCTCCTCGCCGCCGTCGCCGTCGCCGCCGCCATGAACTGCCTCCAGCACCTGCTCAAGGAGCCTCCGATCTTAGCGGGATCCAGATCGATGAGGCGGCCCTCGCCGCTCAACCTCGCCATGGTTCGCGGAGGGAGTCGCCGCTCCAACACCGTCAAAACTGCATCCGGGACATCCACTTCCAGCGCGGAGAACAGCGCGTTGGAGCCCGGCGCGGAGAAGTCCGATGCGTATAGCACCAACATGACACAGGCCATGGGAGCAGTGTTGACGTACAGGCATGAGCTTGGAATGAATTACAATTTTATATGCCCAGACTTGATTGTAGG…	GGATAAAAAGAGATGTATCTAGAACTGAAATACATCTAGATACATCCCCTTTTATCCAGTTTGAAGACAAGTATTTCCGGACGGAGGGAGTAGAATTCAAAGGTTCTGACTTCTGAATATCTGATAGTTTGCCATTAGAACCATAGTTTTGGTCATCTTATTGATTCAAGTATACTGGTGGCAGTCATTATGTCACTTTTTCGTTGGGATCCTCTTTAGTAGCGCACCGTGCAGTACGGTTGCTGCCGTGTGAACCCGACCCCACATGTCATCTGCAGTACTGCAGAGGATCTCGACCTAATTGTGCGTAACTTCACACTCACCTGTACCTTACATACCTTTGGTGTTTGTGTTTTCTGAAGGAAGGACGGTATGAGTACAAATATGTAGTGGATGGCA…	contig_103452	chr4BL_6980841	Bradi1g78040.4	LOC_Os03g01750	4HL: 539,021,802-539,026,126 MLOC_7084.1
		FAM primer	GAAGGTGACCAAGTTCATGCTACTGGAAATAGTTTGGCTCT
		Common primer	GAGCACGTGCGTGTTTACAG
KASP32282	SSCP-SNP	VIC primer	GAAGGTCGGAGTCAACGGATTTCATATCTCCAGATGCATAA	40	AGGGCGCGCGAGGACACCGTGCTCTACCTCGACGCCGTCCTCAAGATCAACGGCCGCCTCGGCCCGCGCTACCGCCACGACCAGGCCTGGGTCGACTCCGTCAACCGCCGCGCCGAGCAGCGCAAGGAGAAGCTCGAGACCGAACTCAACGGCTACAGGACCAACCTGATCAAAGAGAGCATCAGAATGGGTTATAATGACATTGGTGACTTCTTCTATGCTCATGGCCACCTTTCAGAAGCCTTCAAAAGCTACANCCGGACACGGGACTATTGCACCACTTCCAAGCATATAGTTCAGATGTGTATGCATGTGATTCTGGTCAGCATTGAGTTGGGTCAGTTTGCACATGTTACCAACTATGTCAGCAAAGCAGAGCAAACCCCAGACACCTTGGAT…	ACTTATTTTAGGACGAAGGGAGTATAAAGTATAAAGTATTTTTGCTGAAATTTCCCCTTCCCCTGAAGTTTCTCGAGACAGGACCTGAACTAGGAAGCAACTATTCTGAAGTCATAGCTCCGCAAGATGTGGCTGTCTATGGTGCCCTTTGTGCACTTGCTTCTTTCGATCGTTCAGAACTGAAGGTTTACCTCTTGTTCTTCTTCTTTTGTTGTGTGCCTTTTGTATGGTTGGTTGGTTACGTTGACACTGAAACATGCATGTTTGTTTATTTTGCCAGAGCAAAGTTATTGACAACATAAACTTCCGTAACTTTCTTGAGCTAGTGCCTGAAGTAAGGGAGCTGGTCAATGATTTTTATGCAAGGTATGCTTCTATTGGAACAGCTTTTAGTATTTT…	contig_77659	chr4DL_14406635	Bradi1g77440.1	LOC_Os03g02540	4HL: 1,101,343-1,105,675 MLOC_54003.1
		FAM primer	GAAGGTGACCAAGTTCATGCTTCATATCTCCAGATGCATAG
		Common primer	GGTATGAAATGTTGCTGGCG
120986	90,000 SNP array	VIC primer	GAAGGTCGGAGTCAACGGATTCCTTGCACCGAGCAATGGCA	35	GGATCTGGTGTTGAAACCCCACCACAGGGTACCCAGTGAACAAGCTGCCATTGTTGGAGTAGCCGTATGCTGCCATCTCAAACAATGATATTGTCGCCTCAGCGGCCTTGCACCGAGCAATGGC[A/G]TTGATGTTCTTCTCAAGAGGCTCCATGGCGACTCTGGCGTTGATGAGCACTGCCGTTGGGGTGGAGCGGAAGGCTAGGTAGTCATTGAGGCCGTCGCCCATCAACTCGATGGACATGCGGTCGTC	GGCACTGCCTGCGCCGGCACAGCCCGACATGACGGCGCTCTGGAACACGGCGTTTGCCTGGGCCGGGCCGGCGCCGACCCTCATCGACCTCACGGACCCCGAGAACGACGACGATGACGCCTAGGGCAGCGCGCTGCCATGTAGTTTAGGTTTTTTTTTTAAATGCAAATATGGACGCATGGACTCTCGCCGGCCTTCGTGGCCGGATTTAATGTTTAATTAATGATGTTTCTCTTTTTTTAATATGCATGCATTCATTTTTTTGTGCCGTCAAAATGGGTTTGGGCCAGCGTTGAGCGCACGCGCCGACCAAAATGTGAAAGCGGGCATCCGTGTCCGTCTGGCGACCCAAACGGACAAAAAACGGATGAAATCGGCGTTCGTTTGGGTTGGCCCGTT…	contig_76683	chr4DL_14471641	Bradi3g13700.1	LOC_Os01g49360	4HL: 347,895,787-347,900,042 MLOC_31769.1
		FAM primer	GAAGGTGACCAAGTTCATGCTCCTTGCACCGGGCGACAGCG
		Common primer	TGGAGCCTCTTGAGAAGAACA
124646	90,000 SNP array	VIC primer	GAAGGTCGGAGTCAACGGATTTTACTGCACACATAACTGG	40	ACTCATGAGGTAGTAACATTATGGTACAGAGCTCCTGAAATCCTTCTTGG[A/G]GCAAGGCAGTATTCCACACCAGTTGACGTGTGGTCAGTGGGCTGTATCTT	CGCCGGAGCTCTCCGCCGACGCCCCCGACCACCGGAGACGCCGGAACACTCGCCGCCCGCGCCGCCGCCGCCGCCGTAGCATTGGGCGCCGACCCCCCGATGGAGCAGGTAACCGGCGCCGCGCGAGCGCACGAGGGTTTCGGTCCTCCGATCCGATCTCGTGTTTTGTTCTTGTCTTCTCAAAGCGCGTGCGTGTGGTGTGGTGTGGTGTGTTTGCGCAGTACGAGAAGGTGGAGAAGATCGGGGAGGGCACGTACGGGGTGGTGTACAAGGCCCGGGACCGGGCCACCAACGAGACCATCGCGCTCAAGAAGATCCGCCTGGAGCAGGAGGACGAGGGCGTCCCCTCCACCGCCATCCGCGAGATCTCGCTCCTCAAGGAGATGCAGCACGGCAACA…	contig_138593	chr5AL_2738497	Bradi1g39510.1	LOC_Os03g02680	4HL: 532,908,410-532,912,510 MLOC_50290.2
		FAM primer	GAAGGTGACCAAGTTCATGCTTTACTGCACACATAACTGA
		Common primer	TACTTTGATCCAAAGACCAT
KASP25343	SSCP-SNP	VIC primer	GAAGGTCGGAGTCAACGGATTCTTGAATCTTCCAGAGGTTG	40	GCTCAAGTCCACGATGAAGTTGAATGCAATGAGGCCAGAAATTGAGGCAATCAACATGGAAATGCGTAATTCAATGGATCCACAATCGATGCTAGAGGGGAAAAGAAATTGGGCGAGCTATTCACAAAGCATGGTGTTAATCCATTGACCCCGTTAAAGGGTTTATTCATCCAAGGGCCTATATTCATGAGCTTTTTCTTCGCTATACAAAACATGGTGGAGAAAGTCCCTTCTTTGAAAGGAGGTGGAGCTTATTGGTTTACTGATTTGACAACTCCTGATGAGCTTTACATCCTCCCAGTGTTGACATCAGTGACGTTCTTGGCTACGGTGGAGCTCAATATGCAAGAAGGTATGGAGGGAAATCCTATGCTGCAAACGATGAAGAAGTTCTCTAGA…	GCTCAAGTCCACGATGAAGTTGAATGCAATGAGGCCAGAAATTGAGGCAATCAACATGGAAATGCGTAATTCAATGGATCCACAATCGATGCTAGAGGGGAAAAGAAATTGGGCGAGCTATTCACAAAGCATGGTGTTAATCCATTGACCCCGTTAAAGGGTTTATTCATCCAAGGGCCTATATTCATGAGCTTTTTCTTCGCTATACAAAACATGGTGGAGAAAGTCCCTTCTTTGAAAGGAGGTGGAGCTTATTGGTTTACTGATTTGACAACTCCTGATGAGCTTTACATCCTCCCAGTGTTGACATCAGTGACGTTCTTGGCTACGGTGGAGCTCAATATGCAAGAAGGTATGGAGGGAAATCCTATGCTGCAAACGATGAAGAAGTTCTCTAGA…	contig_12067	chr4DL_14307465	Bradi1g77470.1	LOC_Os03g02480	4HL: 531,404,128-531,408,845 MLOC_13188.1
		FAM primer	GAAGGTGACCAAGTTCATGCTCTTGAATCTTCCAGAGGTTA
		Common primer	AAAAGGTTGAAGGTCGACAC
KASP18496	SSCP-SNP	VIC primer	GAAGGTCGGAGTCAACGGATTCAGCGACCGGAGTGGTATTC	35	AGGACCTGACTGGTGCGTCGTTGGAGGAAGGGACGGGGGCGACAATGTCCGAGGATGAGGATGAGGGGCCGATGATCATGGAGGCGGCACCCATGGATATGAGCTCGAATGGACACGACATGATGGGCTTCGGCCCGCTGGTGCCCACGGACACRGAGCGTTCCCTCATGGAGAGGGTCAGGCAGGAGCTCAAAATTGAACTCAAACAGGGTTTCAAGTCAAGGATTGGRGAYGTGAGGGAGGAGATACTCCGGAAGAGGAGGGCCGGSAAGTTGCCTGGGGACACCACCACCATACTGAAGCAATGGTGGCAGGAACACGCCAAGTGGCCCTACCCCACGGAAGACGATAAGGCCAAGCTGGTTGAAGAGACTGGCCTGCAGCTGAAGCAAATCAACA…	TGTATATAGATGCATTTTAGAGTGTGATTCATTCATTTTGCTCCGTATGTGGTCTATAGTGTAATCTCTCCAAAGACTTATATTTAGGAACGGAGGGAGTACAAAATTTGAATGTTATTATCACCTTGCAAAATAGATCTCTTGGTAGAGTACATGCAATCATTTTCCTTTACTAATGTTTGGGTATGTACAAAATTATTTGGAATTCTCAAGGGAAGATACTGGCACCAAATTAGTCTTGAAAATATTTTCATAATTTGACCATTTTAAAACATTACTCACACACTCATATAAAAGTAAGGGTCAAAATTATGTACTGGACAGCATGGCAAAACCTAAATCATGGTGGCTGTCTTACATTGGGAGTGCCATGGAAGCTTGATGATATCAGTGTTAAAT…	contig_242672	chr4BL_7008823	Bradi1g76970.2	LOC_Os03g03164	4HL: 531,012,835-531,017,042 MLOC_66788.1
		FAM primer	GAAGGTGACCAAGTTCATGCTCAGCGACCGGAGTGGTATTT
		Common primer	CTACTGTTTACATGTTCACG
KASP14442	SSCP-SNP	VIC primer	GAAGGTCGGAGTCAACGGATTACTCCTTTCCCACAGGTCCG	35	GGNCGCAGCCGCCGCCATGTCGAAGCGAGGGAGGGGAGGCTCCGCGGGGAACAAGTTCCGGATGTCGCTGGGGCTGCCGGTGGCGGCGACGGTGAACTGCGCCGACAACACGGGCGCCAAGAACCTCTACATCATCTCCGTCAAGGGCATCAAGGGCCGCCTCAACCGCCTCCCGTCCGCCTGCGTCGGCGACATGGTCATGGCCACCGTCAAGAAGGGCAAGCCCGATCTCCGCAAGAAGGTCATGCCCGCCGTCATCATCCGCCA[G/A]CGCAAGCCCTGGCGCCGCAAGGACGGCGTCTTCATGTACTTCGAAGACAATGCTGGAGTGATCGTGAATCCCAAGGGTGAGATGAAAGGATCTGCCATCACTGGGCCCGTGGGAAAGGAGTGTGCTG…	TCCCAATTTCAACTGAACGCGAGAACGGGGGCTAGGGGCGGGTCGGACCCGTGCCATTCCAGGCCATCCCTTCAACTGAACACACCCTTAGCTATCGCCGTCTCCACCTCCACTCTACCTATGACATTGTGCGGGAACCTTGATTTTGCTAACACCATGGAAGGAGTCATCAGAGTGGAGGGAGTTGTGCGTTGGAACAGCGTGTGTGATAGGTGGTTAGGATTTCAGGGTGGATGAGGAGGTGCGACTGGTCGGCGGGGCGATTATATAAGGGAATCCCATGACGTTGCATTGAATCGGTAGGATGAACGGTCCTGCACTTGTTTGACGAAAATTGAGTACCTATATAGTTCCATTGGTCTCCTCAAAGTGATGCCAATAATGTATTTCTTCTTTTAT…	contig_96288	chr4DL_14381024	Bradi1g75790.1	LOC_Os03g04590	4HL: 528,487,648-528,491,942 MLOC_54896.1
		FAM primer	GAAGGTGACCAAGTTCATGCTACTCCTTTCCCACGGGCCCA
		Common primer	GTGAGATGAAAGGATCTGCC
158070	90,000 SNP array	VIC primer	GAAGGTCGGAGTCAACGGATTCGCCACTGCAAGTGGACAGG	40	AACGCAATCACTCTGTCCACCTGCAGTGGCGTGGAATCATCACATAGCTT[A/G]TTGCCTGACCCATTTCCAATTATCTTCTGGACATCGTTGGCGAGTTTCTG	CTCTCTCTCTCTCTCTCTCTAACCCTAGCCCGGGGGAACGATGTTCCTCTTCCCAATCAAGGGAAAAGGTCTCATCTAAATAATCAAAGGCAGGTGATGGCATATTCCCAAGCACCTCCACCAAAAGGACTACCCATAACAGGGCTAGCTTCGAGGCCCACATAATCACAAGCGAGGATTGTGCCTAACTGGCAGCCCATATCCCACTCCTCAAAATCAATCCCCAACTCTTCCTACCTACGCCAAATTTGCAACTATCCTATCTACATTGGGATAATTATCCTCTCTAAAATGAAAAAAGAGAGGGTATTCCAAGGAAAATATTTATCTGTAACTTCTTTGGGGGTTTGATTATACATACCACACACTGCAGAAGATTCCTCATCGGAATCCTCTCCG…	contig_74323	chr4BL_7034557	Bradi3g15920.1	LOC_Os08g07290	4HL: 528,454,389-528,458,489 MLOC_13124.1
		FAM primer	GAAGGTGACCAAGTTCATGCTCGCCACTGCAAGTGGACAGA
		Common primer	CAAACAAGCAGGTTATGAAC
KASP24858	SSCP-SNP	VIC primer	GAAGGTCGGAGTCAACGGATTTGGCTTTGATGAGTGCTTCG	40	CGAGGTATTTGCTTTGAGAGACTCAGGGGATTTAGCAGAGAATGCAACGGCTTATGTGAGTTTGGAGCCCTGCAACCACTACGGGAGAACCCCTCCCTGCAC[G/C]GAAGCACTCATCAAAGCCAAAGTCAAGGAGGTTGTGGTGGGGATGACTGACCCAAATCCTATTGTTGCATCCAAAGGGATTGAAAAACTCAGAAACGCCGGCATAGATGTGAGGGTTGGCGTGGAGGAAGCATTATGTCTCAGATTAAATGAGGCTTACATTCACCGTATGCTTACTGGGAAGGCCTTTGCAACTTTGAGAACTACACTCTCGATGAACGGAATTGTCATAAACCAAATTGGGAGCGGAGCCGATCAACCAGGAGGATACTACTCRCAATTAGCGAAAGAAT…	CCTCCCCCTGCCGCGCCCGCCTCGCGGTCGGCGGCGGCGGCGCGCGCGGGCTCGCGGCCGGCGTGCGGTGCCAGGSKAAGGCGGGGGACATGGACGCGCACTACATGCGGCGCTGCGTCGAGCTGGCGCGGACGGCGGCCGGGCACACYAGCCCCAACCCCATGGTGGGCTGCGTCATCGTCCGCGAAGGAGAGGTCGTCGGCGAGGGATTCCACCCCAAAGCCGGCCAGCCCCACGCCGAGGTCACCCCTCTCACNTTTCTTCTTCTTCTCAAATTGATGCTCACTCTGTTTGGACTACGAAGGATTTGTGTGATGATGTTTATTGCAAGCCTGGGAATTCAACAACTATCTCATCTGTCAAATCTTCTTGATATGCTCATCGTTAACAGAATTTCCC…	contig_73775	chr4BL_7038009	Bradi1g77370.1	LOC_Os03g02600	4HL: 28,213,327-28,217,999 MLOC_78794.4
		FAM primer	GAAGGTGACCAAGTTCATGCTTGGCTTTGATGAGTGCTTCC
		Common primer	TGCAACGGCTTATGTGAGTT
100738	90,000 SNP array	VIC primer	GAAGGTCGGAGTCAACGGATTGCTCAGACGAACTCTAGTCG	35	CCGATGATCACCCACGGCATATACTCCGCGGTGGTCCTTGGCCACGGGCT[A/G]TGGAAAATCCAAGACCACAGGAGAAGGTTGCGACAAAGGGTCCAGGAAAT	CGCCGCGGACGGGCCTCCCGTGGTCGACGTGCCGGCGGCCGTCGCCGCGGGCGCGGACGGGTTCGGAGGGGCCCGGGACGCGGAGCTGGCCATGTGGGAGAAGCTGGGCGCCGTGGTGAGGCTGAGCTACGGCATCGGCATCTACGCGGGCATGGCGCTGGCGGGCGGGCCATCTGCGACATGGCCGGCATCGACTCCTCCGGCGGGTTCCGCCCCTCGCTGACGGCGCTGTGGAGGGGCTCGGCTACGCGTCGCCGCCCATCATGGCGCTGCTCTTCATCCTGGACGACGAGGTGGTCAAGTACTCGCCGCACGCCCGCGCCATCCGCGACGTGGAGGACGAGGAGCTCCGCACCTTCTTCGCCGGCATGTCCCCCTGGCAGTTCATCCTCGTCGTCG…	contig_69595	chr4DL_14466119	Bradi1g78710.2	LOC_Os03g01014	4HL: 160,294,163-160,298,263 MLOC_63719.1
		FAM primer	GAAGGTGACCAAGTTCATGCTGCTCAGACGAACTCTAGTCA
		Common primer	AAAACTTGGTCCCTAGCTCG
143315	90,000 SNP array	VIC primer	GAAGGTCGGAGTCAACGGATTACTACTGTTGGATGAACTAA	40	CTGCACTAACCCTTGCTTATATGTTTGATGGAAGAATGGATGAGGTAGCA[T/C]TGGTTGGGACATCCTCACAGGGTAGTTCCAAAATTGTAAAATTTGAGGGA	ATATATATATATATATGGTGTTGATATTAGCATGTTTTTCTCTGTAGACTTTGTAAAATGTAGATTAGTTTGACTTGGGACAGAGCTAAACCTTCAAATAATTTAGAGTTGGCTGCAGCTGAAGTCCAAATATACCGCAAACGCCTCATAAATTAGCTAGTGCACTGATCCATAAGATTATCTTATACACTAGGCAATTTACTTCACTTGCTTTTACACACAAAATCGCAAGCACACTCAGCCGAAGCAACTAGATGCCAACCAAGTTCTCTGAAGGGAGGGCGGGGATGCCAAAATTCGACGATGATAGCCGTCATGTCGTCTGGTTCATGCCGAAGCCATAGATATGGGGGGAATAAATAGGTCAGCTGCTCTTCTCCACCAGTAAAAAGTAGGAGT…	contig_61521	chr4DL_14428082	Bradi3g33510.1	LOC_Os10g41360	4HL: 24,696,474-24,700,560
		FAM primer	GAAGGTGACCAAGTTCATGCTACTACTGTTGGACGAGTTAC
		Common primer	CAGCCAACACATTATCACAT
KASP8170	SSCP-SNP	VIC primer	GAAGGTCGGAGTCAACGGATTTAATGGACACCCTAAAAGAC	40	GGGAATGGGCCCGGATCCGCCACCCCAGAGCGCTCCAGCCAGGACAGCCTGCAACTCTCAACCCATCATGATGTTGCCATGGACTTGATAAATAGTGTCACTGGAGTTGATGAGGAAGGTCGCTCTCGCCAACGTATTCTTACCTTTGCAGCGAAAAGATATATTAGCGCCATTGAAAGAAATCCAGAAGACCCTGATGCATATTATAACTGGGCCCTAGTTCTCCAGGAAAGTGCAGACAACGTGGATCCTAATTCTGATTCTTCGAAAGATTCATTACTTGAGGAGGCTTGCAAGAAGTATGCTGAAGCTACACGACTTTGCCCAACACTGTATGATGCATATTACAATTGGGCTATTGCTATAGCTGACCGGGCCAAAATGCGTGGGCGTACCAAA…	GTGAATTTTCAGAGTTTGTGTAGAGTGATGTGTTTACCCATCCGAATCATAGGCGCGCCGCTCACGGCGTTGTTTTGTACCTGTAACACATATATATACCTTCAAGTATGTTGTATGACTTGTAATAGACGACGGATGAGAAGATGAGTCTGTACTTTCATCTAGTTCAAATGTTTGTATGTTGTGTCCTGTATTTTTTGACTTCAAAATTCAAATCAATGTTGTATTAGGGTCAATGTCCAAGTGGTACCTATCACTTGTCTCTACCTATCACTTGTCTCTATCTATCTACTCACTTGTCTCTATCTATCTATCTACAGGTTCAACTTAAACAAGTGTTGAGTGCTCAAGATTTATTACGTGATATGGCTAAATCTGCTGAGAAATATGATGCTTATG…	contig_7072	chr4BL_6930789	Bradi1g77650.1	LOC_Os03g02270	4HL: 347,889,970-347,894,279
		FAM primer	GAAGGTGACCAAGTTCATGCTTAATGGACACCCTAAAAGAA
		Common primer	AGATGAACGAGAAACATTGT
137535	90,000 SNP array	VIC primer	GAAGGTCGGAGTCAACGGATTGCAGCACGAAAAGACAAGAT	35	TAAAGAAGCCAAGGACTTGATTAATCGCAGGGATGTGGCATTCAGCAATT[T/G]TCAAARRRCCAACCAGGAGAGCTRTGTARC	CGTCAATCATGGAAATCACTTCGGGATTCCAAAATTGATTAATAGTCCAAGAAATGGGCCAGAATCGTCCCAAACTGCGATTGTTGATGACCGACACATAAGCGCATCTCTGGATCCCAAAACGGCGAGTAATAGTCCACAAAATGGGTCAGATGNCCAAAACTATGTGTTGATGATGGACACGTAAACGCATACAAAGGATCGTCAATCGTGGAAACCGCTCTGGGACCCCAAACGGTGAGTACGAAACGGGTCAGAATTGGCCAAAACTATAAGTGTTGACGACGGACACGTAAACGCACCCCGGGGAACGCGAACCATGGAAATCGCTCTGGGATCCCAAAACGGTGAGTAATAGTGCATGAAACGGATCAGAATCGATCAAAACGCATCAACGAG…	contig_180426	chr4BL_7032706	Bradi1g77850.1	LOC_Os03g02030	6HL: 8,464,275-8,468,349 MLOC_10980.1
		FAM primer	GAAGGTGACCAAGTTCATGCTGCAGCACAAAAAGACAAGAC
		Common primer	TAGGAGTGATGAAACATAGC
124239	90,000 SNP array	VIC primer	GAAGGTCGGAGTCAACGGATTCAGTCCTAGTAGTTGCCTG	40	TGATTCGAGCCCCAAAGGGAGATTCAAACATTGCAACAAGTGAAACCTCC[T/C]GAGTAATCGGATGGCCATTTGAGAAAAGGGCATTTCTTATGTTCCATAAC	AAAGGAAAGGCAGCGATGTTACCCTTCTTATCACCTGTTATAAGGATCTGCATAGAAAATAACATGTACGTTTTTTTTACATCAGAGAACAAAATATATTTCTTTGCAGCAAACTGTAACATTTCTCTTTTGATAGTTAGAACATCAGGCACTGGTATTCTATAAACAATTAGTGTTCCTGTAGTCATAATTATGAAACGTCTCATATTCGCGTGAAATATAATATAAGCCACTGTTATGGTTTTGCATTCAGTGAGAAACAGAGCAAGTTTATAAGAATTACCTCATCCTGAAGTGATACATCTAAACACATAATTCGAGCCCCAAAGGGAGATTCAAACATTGCAACAAGTAAAACCTCCTGAGCTGTAGTAATCGCATGGCCATTTGACAAAAGGG…	contig_225639	chr4DL_14465324	Bradi1g77780.1	LOC_Os03g02110	4HL: 347,978,890-347,982,996 MLOC_9793.1
		FAM primer	GAAGGTGACCAAGTTCATGCTTAGTCCTAGTAGTTGCCTA
		Common primer	GTCGTGGAAATGTTACTATT
KASP UTV39	SSCP-SNP	VIC primer	GAAGGTCGGAGTCAACGGATTCACTCAGAACTAACAAGA	30	AGTAGTCAGCTAGATAGTGTGTCCGGCTCAGGCTAGAGAAGAACGGGGAACAAACTGATGAAAGAATTATCATACCGAGGGAATTCACTCAGAACTAACAAG[G/A]ATGATAACGTGCTCCGACTGGAGCGGTTTAGGAACTACTGGAAGATCAAGGGAGA	TAAAAGTTTGTGGTTCCGTGGTGCGTTAGTTCGGTTGGGTCATCGGGTGTGCGGAGCCATACCCATGTCTAGCTAGAATAGTGTGTCTGGCTCAGGCTAGAGAAGAAATAGGGAACAAACTGATGAAAGAATTATCATAGTGAGGGAATTCACTCAGAACTAACAAG[G/A]ATGATAACGTGCTCCGACTTGAGCGGCTTAGGAACTGCTGGAAGGCNNNNNNNNNNNNNNNNNNNNNNNNNNNCTAATTTTTAGGTCCATATGATTTGATATACTTGCACACAAA	contig_573958	chr5BS_2253494	Bradi1g34470.6	LOC_Os09g04440	5HL: 31,677,940-31,682,112
		FAM primer	GAAGGTGACCAAGTTCATGCTCACTCAGAACTAACAAGG
		Common primer	TTCCTAAACCGCTCCAGTCG
						NB: KASP UTV39 is not a D specific marker
Table S1 Twenty-two KASPTM markers polymorphic between Ae. sharonensis 4SshL and wheat 4DL, as well as KASP UTV39 used as a presence/absence marker for the S copies of the UTV39 repeat. Seven of the markers (highlighted in yellow) were converted to Ae. sharonensis markers (not presented here) polymorphic between two accessions, which enabled to order them relative to one another. VIC tail (green)…
Mapping the ‘breaker’ element of the gametocidal locus proximal to a block of sub-telomeric heterochromatin on the long arm of chromosome 4Ssh of Aegilops sharonensis
Emilie Knight, Ashleigh Binnie, Tracie Draeger, Matthew Moscou, María-Dolores Rey, Justine Sucher, Surbhi Mehra, Ian King and Graham Moore.
Corresponding author:
Professor Graham Moore		Tel: +44 (0)1603 450577
Crop Genetics Department		Fax: +44 (0)1603 450045
John Innes Centre		Email: graham.moore@jic.ac.uk
Norwich Research Park
Colney
Norwich
NR4 7UH
UK
